# Supplementary material for: Prevention of Musculoskeletal Diseases and Pain among Dental Professionals through Ergonomic Interventions: A Systematic Literature Review
Source: Int J Environ Res Public Health. 2020 May 16;17(10):3482. doi: 10.3390/ijerph17103482 (PMC7277669; doi:10.3390/ijerph17103482)
Supplement: Supplementary file 1 [file ijerph-17-03482-s001.zip]

Archive with 2 entries (2 files):
- Appendix_S1.pdf
- Appendix_S2.pdf
